# Supplementary material for: Curbing gastrointestinal infections by defensin fragment modifications without harming commensal microbiota
Source: Commun Biol. 2021 Jan 8;4:47. doi: 10.1038/s42003-020-01582-0 (PMC7794397; doi:10.1038/s42003-020-01582-0)
Supplement: Supplementary file 4 — Supplementary Data 1 [file 42003_2020_1582_MOESM4_ESM.xlsx]

## Sheet: Fig. 1b
S. aureus
Octapeptide	Pam-1	Pam-2	Pam-3	Pam-4	Pam-5
6	3.5	5	6	3	3
7	2.5	5.5	6.5	2.5	3.5
6.5	2.5	5	7	2.5	4
C. rodentium
Octapeptide	Pam-1	Pam-2	Pam-3	Pam-4	Pam-5
5.5	2.5	6	8	2.5	4
5	2.5	5.5	7.5	2.5	3.5
5.5	2.5	6	8.5	2.5	3.5
P. aeruginosa
Octapeptide	Pam-1	Pam-2	Pam-3	Pam-4	Pam-5
3.5	2.5	5	6.5	2.5	2.5
4	3	4	7	2.5	2.5
4	2.5	5	6.5	2.5	2.5
S. Typhimurium
Octapeptide	Pam-1	Pam-2	Pam-3	Pam-4	Pam-5
2.5	2.5	5	7.5	2.5	2.5
2.5	2.5	5	7.5	2.5	2.5
2.5	2.5	6	7.5	2.5	2.5

## Sheet: Fig. 2b
S. aureus				S. Typhimurium
	Fold change in MIC				Fold change in MIC
Day	Rifampicin	Pam-3		Day	Ciprofloxacin	Pam-3
0	1	1		0	1	1
1	0.83333	0.66667		1	1.66667	0.66667
2	1	1		2	2	0.5
3	1	1		3	4.67333	0.66667
4	1.66667	1.33333		4	6.67333	0.66667
5	3.67667	1.16667		5	6.00667	0.66667
6	43.3433	0.83333		6	29.3333	0.66667
7	87.3433	0.66667		7	29.3333	0.83333
8	163.343	0.83333		8	28.0067	0.66667
9	348.02	1		9	44	0.66667
10	768.687	1.33333		10	45.3333	1.33333
11	1366.02	1.33333		11	65.3333	1.16667
12	2731.35	1.16667		12	65.3333	0.66667
13	2732.02	1.16667		13	86.6667	0.83333
14	3200.69	1.33333		14	66.6667	0.66667
15	4267.35	1.16667		15	88.0133	0.375
16	4267.35	0.66667		16	130.667	0.66667
17	4268.02	1.33333		17	131.2	1
18	4267.35	0.66667		18	218.673	0.83333
19	2733.35	1.83333		19	261.34	0.66667
20	2731.5	1.16667		20	266.667	0.5
21	2731.35	1		21	224	0.66667
22	2731.35	1.33333		22	266.667	1
23	2733.36	1.16667		23	266.667	0.5
24	2741.35	1.33333		24	224.007	0.5
25	2816.03	1.16667		25	234.667	0.5
	Mean				Mean

## Sheet: Fig. 3
Figure 3a
	P. aeruginosa			S. aureus
Pam-3 [µM]	log CFU/ml			log CFU/ml
0	2855000	19500000	4483333	149333333	91583333	164833333
9.375	1541667	3730000	2210000	43066667	6050000	15666667
18.75	800000	125000	1510000	32200000	3550000	17250000
37.5	70000	21111	362889	27300000	2333333	5966667
75	1100	67067	5525	1496667	239889	3451667
150	333	433	167	150333	9167	24500
300	1	1	1	67	333	1300
Figure 3b
Fold MIC Pam-3	2x	1x	0.5x	0.25x	0.125x	0.062x	0.031x	0
	0	0	0.23	2.12	1.38	1.16	1.05	1
	0	0	0.18	2	1.48	1.27	1.15	1
	0	0.02	0.26	2.57	1.76	1.36	1.17	1
Figure 3b
Fold MIC Pam-3	CCCP	1x	0.5x	0.25x	0.125x	0.062x	0.031x
	0.115038	0.178725	0.392339	0.829174	1.07614	1.23016	1.1819
	0.136864	0.211049	0.404818	0.778743	0.983045	1.10238	1.13273
	0.135564	0.228049	0.460105	0.804033	0.984745	1.15369	1.13719
Figure 3f
	P. aeruginosa			S. aureus
Time [min]	log CFU/ml			log CFU/ml
0	238333	293333	177333	282000	276500	267333
1	200	1	2000	15000	15000	92000
2	1	1	1	9000	10000	35000
5	1	1	1	9000	5000	25500
10	1	1	1	200	4650	13500
15	1	1	1	1	2000	5650
30	1	1	1	1	1	1
45	1	1	1	1	1	1
60	1	1	1	1	1	1
120	1	1	1	1	1	1

## Sheet: Fig. 4
Figure 4a
Bodyweight loss [%]
PBS	125 µg Pam-3	250 µg Pam-3
99.567	99.4355	99.133
100.323	98.663	99.7222
99.2469	99.2814	99.016
99.3836	97.8588	101.461
100.648	98.6047	97.5318
		97.8707
Figure 4b
GOT [U/I]
PBS	125 µg Pam-3	250 µg Pam-3
152	56	271
137	83	163
114	71	240
72	622	280
54		771
		499
Figure 4c
Creatinin [mg/dl]
PBS	125 µg Pam-3	250 µg Pam-3
0.6	0.7	0.4
0.5	0.3	0.5
0.5	0.3	0.3
0.6	0.7	0.2
0.4		0.4
		0.6

## Sheet: Fig. 6
Figure 6b					Figure 6c						Figure 6d
Cecum					Small intestine						Bodyweight loss
Content		Tissue			Content		Tissue				PBS			Pam-3
PBS	Pam-3	PBS	Pam-3		PBS	Pam-3	PBS	Pam-3		Day	0	1	2	0	1	2
38700000000	392000000	4911839	1834320		520000	70112.2	79710.1	12841.1			100	90.2728	83.6299	100	90.7373	87.1434
31100000000	49300000	3318584	538642		1272985	111188	31779.7	8221.99			100	88.233	90.4268	100	93.6733	90.8742
35400000000	19200000	13067550	466793		1296112	78651.7	53307	14925.4			100	86.1374	84.0047	100	93.6223	93.7891
5900000000	26400000	1109990	451429		165289	1597222	9146.34	10101			100	90.6624	89.0063	100	95.0622	93.0505
1060000000	101000000	3801478	22792020		1395789	19170.1	31982.9	6700.17			100	90.6873	89.0378	100	94.8627	94.2562
10900000000	19300000	2305825	690476		330000	3500	19230.8	99601.6			100	94.569	92.5862	100	88.6861	87.7476
3400000000	209000000	1393258	510638		890000	430000	24316.1	75335.4			100	94.0032	93.2469	100	93.3869	94.3788
220000000	369000000	819149	1770972		126000	36000	2472.19	1784.12			100	94.0367	92.4771	100	93.4108	93.5562
9500000000	338000000	3445801	4139241		170000	2200	2713.7	22916.7			100	92.8193	90.506	100	92.7247	89.4912
	343000000		2249657			10400		29579.1						100	90.6285	89.5623
	185000000		543580			20600		9803.92						100	93.2755	93.1887
	11700000		809249			69000		82191.8						100	91.8377	92.315
Figure 6e					Figure 6e
Cecum					Colon
Content		Tissue			Content		Tissue
PBS	Pam-3	PBS	Pam-3		PBS	Pam-3	PBS	Pam-3
675447500	20533880	2.35995e+07	490000		699844479	1.76219e+06	2.34581e+07	58623.6
695652200	455636	3.38542e+07	307086614		578133944	6.07515e+07	105868815	3.02416e+07
266892900	278413400	1.48802e+07	556897		1080519481	1.78982e+06	7.3246e+07	100000
477055900	15654650	4.72186e+07	3.53086e+06		458383595	315018315	60140680	2.44322e+07
201260100	366007	3.72434e+07	2.17021e+07		557275542	310211946	3.81698e+07	4.29624e+07
189845475	1.61334e+07	24800000	7.40397e+07		197385286	1173126615	2.19568e+07	1.324e+07
368328187	143723333	17226890	1204147		2009519000	2621359	8610792	61561.6
179017485	2.81934e+06	1219512000	780234		521235500	289220	6875632	13820.3
614557327	262402624	15215550	18903800		76860840	25236170	1902174	2719752
180698152	251094891	8923077	586941		2152466000	708075	151202800	44329.9
8.33912e+07	226500566	16904380	191336		424000000	1616071	25910060	628386

## Sheet: SupFig. 1
E. faecium DSM2918 VRE						E. faecium 11037 VRE						E. faecium 20218 VRE
Pam-1	Pam-2	Pam-3	Pam-4	Pam-5		Pam-1	Pam-2	Pam-3	Pam-4	Pam-5		Pam-1	Pam-2	Pam-3	Pam-4	Pam-5
155	9.375	9.375	150	37.5		37.5	9.375	4.6875	75	37.5		150	9.375	4.6875	75	37.5
155	9.375	9.375	150	37.5		18.75	9.375	4.6875	150	37.5		150	9.375	4.6875	150	37.5
155	9.375	4.6875	150	37.5		18.75	18.75	9.375	150	37.5		150	18.75	4.6875	150	18.75
S. aureus DSM20213 MRSA						S. aureus ATCC33592 MRSA						S. aureus ATCC43300 MRSA
Pam-1	Pam-2	Pam-3	Pam-4	Pam-5		Pam-1	Pam-2	Pam-3	Pam-4	Pam-5		Pam-1	Pam-2	Pam-3	Pam-4	Pam-5
150	9.375	4.6875	75	75		155	9.375	9.375	155	37.5		155	9.375	9.375	150	75
150	18.75	9.375	150	37.5		155	9.375	9.375	75	37.5		155	9.375	9.375	75	37.5
150	9.375	9.375	75	37.5		155	9.375	9.375	75	37.5		155	18.75	9.375	75	37.5
K. pneumoniae 6970 4-MRGN						K. pneumoniae DSM30104 3-MRGN						K. pneumoniae 6727 2-MRGN
Pam-1	Pam-2	Pam-3	Pam-4	Pam-5		Pam-1	Pam-2	Pam-3	Pam-4	Pam-5		Pam-1	Pam-2	Pam-3	Pam-4	Pam-5
150	18.75	18.75	150	75		155	75	37.5	155	155		150	75	18.75	155	150
155	37.5	18.75	150	75		155	150	18.75	155	155		155	75	18.75	155	155
155	37.5	18.75	150	75		155	75	18.75	155	155		150	75	18.75	155	150
A. baumannii DSM30007 4-MRGN						A. baumannii LMG944 4-MRGN						A. baumannii ECII 4-MRGN
Pam-1	Pam-2	Pam-3	Pam-4	Pam-5		Pam-1	Pam-2	Pam-3	Pam-4	Pam-5		Pam-1	Pam-2	Pam-3	Pam-4	Pam-5
150	18.75	18.75	150	150		150	18.75	9.375	150	37.5		150	18.75	9.375	155	75
150	18.75	9.375	150	150		150	18.75	4.6875	150	75		150	18.75	9.375	150	37.5
150	18.75	9.375	150	75		155	18.75	9.375	150	75		150	18.75	18.75	150	75
P. aeruginosa DSM1117 4-MRGN						P. aeruginosa ATCC27853 4-MRGN						P. aeruginosa NRZ01677 4-MRGN
Pam-1	Pam-2	Pam-3	Pam-4	Pam-5		Pam-1	Pam-2	Pam-3	Pam-4	Pam-5		Pam-1	Pam-2	Pam-3	Pam-4	Pam-5
75	37.5	9.375	150	75		155	37.5	18.75	155	37.5		155	37.5	18.75	155	37.5
75	18.75	9.375	150	75		155	18.75	9.375	150	75		155	37.5	9.375	150	37.5
75	9.375	9.375	150	75		155	18.75	9.375	150	37.5		150	18.75	9.375	155	75
E. coli DSM682 3-MRGN						E. coli DSM8695 EPEC						E. coli 6940 3-MRGN
Pam-1	Pam-2	Pam-3	Pam-4	Pam-5		Pam-1	Pam-2	Pam-3	Pam-4	Pam-5		Pam-1	Pam-2	Pam-3	Pam-4	Pam-5
75	18.75	9.375	150	37.5		37.5	18.75	4.6875	75	37.5		75	18.75	9.375	150	37.5
75	9.375	4.6875	75	75		18.75	18.75	4.6875	75	37.5		150	18.75	9.375	150	37.5
75	18.75	4.6875	75	37.5		37.5	18.75	4.6875	75	18.75		75	18.75	9.375	150	37.5
